# Supplementary material for: An amyloidogenic hexapeptide derived from amylin attenuates inflammation and acute lung injury in murine sepsis
Source: PLoS One. 2018 Jul 10;13(7):e0199206. doi: 10.1371/journal.pone.0199206 (PMC6039005; doi:10.1371/journal.pone.0199206)
Supplement: S1 Video — Adult female B6 mice were pretreated with 20 μg amylin at 12 h and 6 h prior to i.p. administration of LPS; control mice received no pretreatment. All mice were subsequently inoculated with LPS (i.p.) at a dose of 20 mg/kg at time 0. Mice were assessed for illness severity and mortality as described previously. Presented here are representative recordings of illness severity at 48 hours post-LPS administration (i.p.) in (A) control mice and (B) amylin pretreated mice. (ZIP) [file pone.0199206.s001.zip]

Archive with 5 entries (4 files):
- S1 video A.mov
- __MACOSX/
- __MACOSX/._S1 video A.mov
- S1 video B.mov
- __MACOSX/._S1 video B.mov
