# Supplementary material for: An amyloidogenic hexapeptide derived from amylin attenuates inflammation and acute lung injury in murine sepsis
Source: PLoS One. 2018 Jul 10;13(7):e0199206. doi: 10.1371/journal.pone.0199206 (PMC6039005; doi:10.1371/journal.pone.0199206)
Supplement: S1 Data — Enclosed are the raw data used to generate Figs 1 to 5 using Prism 7 for Mac OS X (version 7.0b) software. (ZIP) [file pone.0199206.s002.zip]

Archive with 13 entries (12 files):
- Figure 1 Survival (Ctrl).pzfx
- __MACOSX/
- __MACOSX/._Figure 1 Survival (Ctrl).pzfx
- Figure 2 Sepsis scores (LPS vs AMY).pzfx
- __MACOSX/._Figure 2 Sepsis scores (LPS vs AMY).pzfx
- Figure 2 Survival (LPS vs AMY).pzfx
- __MACOSX/._Figure 2 Survival (LPS vs AMY).pzfx
- Figure 3 Cytokines (LPS vs AMY).pzfx
- __MACOSX/._Figure 3 Cytokines (LPS vs AMY).pzfx
- Figure 4 Lung barrier fxn (LPS vs AMY).pzfx
- __MACOSX/._Figure 4 Lung barrier fxn (LPS vs AMY).pzfx
- Figure 5 Caspase-3 (LPS vs AMY).pzfx
- __MACOSX/._Figure 5 Caspase-3 (LPS vs AMY).pzfx
